# Supplementary material for: Erdheim–Chester Disease: Investigating the Correlation between Targeted Treatment Therapy and Disease Outcomes
Source: Cancers (Basel). 2024 Mar 27;16(7):1299. doi: 10.3390/cancers16071299 (PMC11010843; doi:10.3390/cancers16071299)
Supplement: Supplementary file 1 [file cancers-16-01299-s001.zip]

Archive with 1 entries (1 files):
- cancers-2855826-supplementary.pdf
